# Supplementary material for: Initial Development and Psychometric Validation of the Self-Efficacy Scale for Informational Reading Strategies in Teacher Candidates
Source: Behav Sci (Basel). 2025 Jul 23;15(8):1002. doi: 10.3390/bs15081002 (PMC12382810; doi:10.3390/bs15081002)
Supplement: Supplementary file 1 [file behavsci-15-01002-s001.zip]

Archive with 1 entries (1 files):
- behavsci-3717415-supplementary.pdf
